# Supplementary material for: Influence of Adding Low Concentration of Oxygenates in Mineral Diesel Oil and Biodiesel on the Concentration of NO, NO2 and Particulate Matter in the Exhaust Gas of a One-Cylinder Diesel Generator
Source: Int J Environ Res Public Health. 2022 Jun 22;19(13):7637. doi: 10.3390/ijerph19137637 (PMC9265865; doi:10.3390/ijerph19137637)
Supplement: Supplementary file 1 [file ijerph-19-07637-s001.zip]

Archive with 1 entries (1 files):
- ijerph-1759002-supplementary.pdf
